# Supplementary material for: Ciliary dynein motor preassembly is regulated by Wdr92 in association with HSP90 co-chaperone, R2TP
Source: J Cell Biol. 2018 Jul 2;217(7):2583–98. doi: 10.1083/jcb.201709026 (PMC6028525; doi:10.1083/jcb.201709026)
Supplement: Table S4 (Excel) [file JCB_201709026_TableS4.xlsx]

## Sheet: Sheet1
Table S4. RNAi lines and primers used in this study
RNAi lines
Sourcea	Gene	IDb
VDRC	CG14353 Wdr92	KK 102248
VDRC	CG14353 Wdr92	GD 8301
VDRC	CG5792 Pih1d1	KK 100806
VDRC	CG5792 Pih1d1	GD 10558
VDRC	CG13570 spaghetti	KK 100112
VDRC	CG13570 spaghetti	GD 8058
VDRC	CG9750 reptin	KK 105732
VDRC	CG4003 pontin	KK 101103
VDRC	CG11416 uri	KK 106715
VDRC	CG11416 uri	GD 12627
VDRC	CG15266 uxt	KK 102158
VDRC	CG15266 uxt	GD 8958
VDRC	Control line (KK)	60100 y w1118; P{attP, y[+], w[3’]}
VDRC	Control line (GD)	60000
TRiP	CG14353 Wdr92	y1 sc* v1; P{TRiP.HMC02903}attP2
TRiP	CG11416 uri	y1 v1; P{TRiP.HM04028}attP2
TRiP	CG11416 uri	y1 sc* v1; P{TRiP.HMC05947}attP40
TRiP	CG15266 uxt	y1 sc* v1; P{TRiP.HMC05895}attP40
TRiP	CG15863 PRDG1	y1 sc* v1; P{TRiP.HMC05965}attP40
a VDRC: Vienna Drosophila Resource Centre; TRiP: Transgenic RNAi Project
b Construct ID number (VDRC) or genotype (TRiP)
Primers for S2 cell expression constructs
Rpap3 left	GGGGACAAGTTTGTACAAAAAAGCAGGCTTCACCATGAGTGCACAGGAAA
Rpap3 right	GGGGACCACTTTGTACAAGAAAGCTGGGTAGGCTACTCCGTATTCCTTGAAAAGGTTGT
Pih1d1 left	GGGGACAAGTTTGTACAAAAAAGCAGGCTTCACCATGTCGCGTCGTTCCA
Pih1d1 right	GGGGACCACTTTGTACAAGAAAGCTGGGTAGTTACTGAACACTGGAATGC
Wdr92 left	GGGGACAAGTTTGTACAAAAAAGCAGGCTTCACCATGGACAAGCCCCAGC
Wdr92 right	GGGGACCACTTTGTACAAGAAAGCTGGGTAAAAAGTGTTTAGTTTGGTGG
Reptin left	GGGGACAAGTTTGTACAAAAAAGCAGGCTTCACCATGGCCGAGACCGAGAAAATC
Reptin right	GGGGACCACTTTGTACAAGAAAGCTGGGTGTGCTCCATGGGCTGGGCATCTCCT
Pontin left	GGGGACAAGTTTGTACAAAAAAGCAGGCTTCACCATGAAGATCGAGGAAGTCAAG
Pontin right	GGGGACCACTTTGTACAAGAAAGCTGGGTCAACATAAACTTATTGTTCTTTTCG
Spag1 left	GGGGACAAGTTTGTACAAAAAAGCAGGCTTCATGGAAAAGGAAAAAAAGA
Spag1 right	GGGGACCACTTTGTACAAGAAAGCTGGGTAATTTCCTGTATAAGAAGTTT
Primers for mVenus fusion gene constructs
Wdr92 mV left	GGGGAGCCGTTTGTACAAAAAAGCAGGCTAGTATTCAACTCACAGAGTG
Wdr92 mV right	GGGGACCACTTTGTACAAGAAAGCTGGGTCAAAAGTGTTTAGTTTGGTGG
Spag1 mV left	GGGGACAAGTTTGTACAAAAAAGCAGGCTACGAGCCACGCTGCTAAATGA
Spag1 mV right	GGGGACCACTTTGTACAAGAAAGCTGGGTCAATTTCCTGTATAAGAAGTT
Primers for Wdr92 RNA in situ hybridisation
Wdr92 left	GCCGGCTATGATAATGGAGA
Wdr92 right	GTAATACGACTCACTATAGGGCGCATATTAAGGGCTCCAGCA
